# Supplementary material for: Multi-layer resource configuration and safety optimization for integrated modular avionics with resource sharing and isolation
Source: PLoS One. 2026 Mar 31;21(3):e0345130. doi: 10.1371/journal.pone.0345130 (PMC13038029; doi:10.1371/journal.pone.0345130)
Supplement: S1 Dataset — (XLSX) [file pone.0345130.s001.xlsx]

## Sheet: Inherent failure Probability
Resource Category	Resource Object	Inherent Failure Probability
r³	r₁³	1e-08
r³	r₂³	1e-08
r²	r₁²	1e-07
r²	r₂²	1e-07
r²	r₃²	1e-07
r¹	r₁¹	3e-05
r¹	r₂¹	3e-05
r¹	r₃¹	1e-05
r¹	r₄¹	1e-06
r¹	r₅¹	1e-06
r¹	r₆¹	1e-05

## Sheet: Task Parameters
Task	Computing Resource Consumption (Time Units)	Interface Resource Consumption	Required Peripherals
Task1	10 (3)	0	None
Task2	1 (0.5)	9	2 × Type 1 peripherals
Task3	0 (0)	5	1 × Type 2 peripheral
Task4	10 (3)	0	None
Task5	1 (0.5)	9	1 × Type 1 peripheral
Task6	0 (0)	5	2 × Type 2 peripherals
Task7	20 (5)	0	None
Task8	0 (0)	6	1 × Type 3 peripheral
Task9	20 (5)	0	None
Task10	0 (0)	6	1 × Type 3 peripheral
Note: Numbers in parentheses indicate actual computational time resource usage.

## Sheet: Failure Propagation Probability
Resource Level	Failure Propagation Probability (P_ij^n)
Level 1 (r¹)	1e-06
Level 2 (r²)	1e-08

## Sheet: Resource Utilization Efficiency
Resource Level	Utilization Efficiency Influence Factor (K_r(k))
Level 1 (r¹)	1/125 = 0.008
Level 2 (r²)	1/5 = 0.2
Level 3 (r³)	1/2 = 0.5

## Sheet: NSGA-II Algorithm Parameters
Parameter	Value
Population size (n_p)	20
Max generations (G_max)	100
Crossover ratio (P_c)	0.8
Mutation proportion (P_m)	0.3
Mutation probability (μ)	0.7

## Sheet: Configuration Constrain
Constraint Type	Expression	Parameters
Failure probability upper bound	P(F_ij) ≤ 1.00E-09	P(F_Req) = 1E-9
Dedicated resource count	∑M_{5j}^{rf} = 1	A_DR = [1,1,1]^T, b_DR = [1,1,1]^T
Conflicting resources (r₁¹, r₂¹)	M_{1j} + M_{2j} ≤ 1	A_SEG1, b_SEG1 (as defined)
Safety-critical resource isolation	∑M_{i6} = 2	A_SCR = [1,1,1], b_SCR = [2,2,2]
Resource usage bounds	14 ≤ n_used ≤ 22	n=6, m=3, t=8

## Sheet: Configuration Scenarios Compare
Scenario	r₃¹ Design	P(F_IDCS)	UE(x,k)	F_idle_time
Optimal	Isolation	9.78869e-10	0.31767	4
Alternative	Sharing	1.00142e-09	0.31756	6
